# Supplementary material for: Impact of hearing impairment on the mental status of the adults and older adults in Jordanian society
Source: PLoS One. 2024 Mar 4;19(3):e0298616. doi: 10.1371/journal.pone.0298616 (PMC10911586; doi:10.1371/journal.pone.0298616)
Supplement: S1 Data — (XLSX) [file pone.0298616.s001.xlsx]

## Sheet: Sheet1
serial_number	age	gender (male=1, female =2)	profession (Non-worker=0, Health-care provider=1, Teacher=2, Engineer=3, Manager=4, Fieldworker=5, Secretary=6, Accountant=7, Professor=8, Military= 9, Retired= 10, Other= 11)	educational_level (elementary=1 , intermediate=2 , high school=3 , bachelor=4, master=5 , PhD=6, diploma=7)	handicape_scale (HHIA=1, HHIE=2)	social score	emotional score	total score	hearing_loss_percentage	hearing_loss_type (CHL=1, SNHL=2, MHL=3)
1	40	1	2	4	1	30	38	68	49.15	3
2	64	1	10	2	1	32	38	70	47.5	3
3	46	1	1	4	1	22	22	44	34.9	2
4	30	2	0	2	1	18	24	42	41.2	3
5	27	2	0	4	1	8	12	20	6.6	2
6	62	1	4	4	1	30	36	66	83.3	2
7	27	1	3	4	1	26	32	58	47.5	2
8	38	2	2	4	1	22	12	34	40.3	2
9	23	2	0	4	1	8	10	28	29	2
10	56	2	0	1	1	28	30	58	46.5	2
11	61	2	10	4	1	22	22	44	32.8	2
12	37	2	2	4	1	20	14	34	32.5	1
13	20	2	0	4	1	28	28	56	47.4	3
14	59	2	4	4	1	34	38	72	75.5	2
15	33	1	10	2	1	22	12	34	40	3
16	63	1	7	4	1	28	28	56	54.5	2
17	53	2	0	3	1	18	28	46	48.25	2
18	57	1	1	4	1	32	38	70	92	2
19	25	2	0	3	1	22	12	34	28.3	1
20	31	1	6	2	1	10	10	20	36.6	3
21	45	1	9	3	1	20	24	44	63.7	3
22	59	2	10	1	1	32	36	68	70.8	2
23	63	1	3	4	1	20	24	44	36.9	2
24	60	1	6	3	1	18	28	46	36.9	2
25	35	2	0	1	1	12	12	24	24.9	1
26	61	2	1	3	1	28	30	58	19.9	1
27	55	1	6	2	1	22	22	44	21.65	2
28	56	1	2	4	1	14	22	36	33.2	3
29	40	1	9	3	1	8	12	20	12.5	2
30	33	1	2	4	1	28	26	54	96.9	2
31	70	2	0	2	2	22	14	36	30.4	2
32	71	2	7	3	2	36	32	68	50.8	3
33	71	1	10	1	2	38	42	80	63.3	3
34	70	2	0	3	2	18	14	32	40	2
35	68	1	3	4	2	36	36	72	33.3	2
36	80	2	10	2	2	20	14	34	37.4	3
37	91	1	10	1	2	32	32	64	64	2
38	75	2	0	3	2	14	14	28	39.15	3
39	73	1	3	4	2	36	34	70	65.8	3
40	75	1	4	4	2	18	10	28	27	2
41	77	2	0	2	2	36	38	74	75	3
42	91	1	10	1	2	46	50	96	93.3	3
43	66	2	0	4	2	36	32	68	43.25	2
44	88	2	0	1	2	42	42	84	72.9	2
45	66	2	2	4	2	24	14	38	40.8	2
46	84	1	10	3	2	44	46	90	73.2	3
47	70	1	10	2	2	34	36	70	58.3	3
48	69	1	4	4	2	40	32	72	61.6	3
49	79	1	10	1	2	22	14	36	34.9	2
50	72	1	7	2	2	22	14	36	28.65	2
51	39	1	5	3	1	22	12	34	37.1	3
52	63	1	2	6	1	30	32	62	92.9	3
53	40	2	1	4	1	22	12	34	10.8	2
54	40	2	7	4	1	46	44	90	86.7	2
55	58	1	4	4	1	8	12	20	3.8	3
56	24	1	6	3	1	30	34	66	33.3	2
57	43	2	7	4	1	12	12	24	30.4	2
58	54	2	2	4	1	8	12	20	68.8	2
59	55	1	5	3	1	8	12	20	20.4	2
60	57	2	10	4	1	22	14	34	15.4	3
61	20	1	0	4	1	30	34	66	7.5	3
62	55	2	10	4	1	22	14	34	3.8	2
63	27	1	5	3	1	26	26	54	45.4	2
64	35	2	3	4	1	20	24	44	50.8	2
65	76	2	10	5	2	42	42	84	42.1	2
66	87	1	10	3	2	38	42	80	100	3
67	91	1	10	3	2	40	42	82	49.6	2
68	67	2	0	1	2	38	42	80	4.6	3
69	84	1	10	3	2	40	34	74	75.5	3
70	71	1	10	3	2	24	26	50	55	3
71	67	2	0	3	2	40	34	74	100	3
72	81	1	10	2	2	42	42	84	62.5	3
73	67	2	0	3	2	38	42	80	40.8	2
74	79	1	10	3	2	42	42	84	10	3
75	85	1	10	3	2	32	32	64	85	3
76	77	1	11	3	2	30	24	54	74.6	3
77	69	2	0	3	2	38	36	74	65.8	3
78	77	2	0	2	2	40	34	74	3.75	3
79	57	1	10	3	1	20	20	40	49.6	2
80	21	1	0	4	1	44	52	96	52.1	2
81	60	1	10	4	1	30	36	66	81.3	2
82	20	2	0	4	1	8	8	16	99.2	3
83	51	1	0	3	1	48	48	96	47.9	3
84	36	1	4	3	1	42	36	78	100	2
85	37	2	0	3	1	40	32	72	83.8	2
86	18	1	0	1	1	44	28	72	100	2
87	20	2	0	3	1	24	36	60	73.2	2
88	50	1	10	4	1	28	24	52	61.3	2
89	20	1	5	3	1	44	46	92	97.9	2
90	28	2	0	1	1	30	16	46	74.2	2
91	20	1	11	3	1	6	2	8	17.9	1
92	48	1	11	3	1	40	30	70	40.4	2
93	24	2	2	4	1	6	10	16	42.8	2
94	21	1	11	3	1	22	28	50	58.8	3
95	66	1	10	4	2	44	20	64	75.3	3
96	67	1	11	2	2	22	26	48	17.5	3
97	67	1	11	4	2	48	40	88	95.8	3
98	70	1	11	3	2	30	28	58	100	2
99	74	1	10	3	2	38	26	64	36.7	1
100	65	2	0	3	2	46	46	92	97.9	2
101	70	1	10	4	2	18	2	20	51.2	2
102	23	2	0	4	1	4	2	6	20	3
103	20	2	0	4	1	6	6	12	7	3
104	53	1	3	4	1	10	6	16	54	3
105	33	1	11	4	1	44	48	92	55	3
106	56	2	2	5	1	0	2	2	47.9	2
107	50	2	0	3	1	48	52	100	70.41	2
108	21	1	0	4	2	0	0	0	40	2
109	80	2	0	2	2	32	10	42	58.3	2
110	66	2	0	3	2	28	8	36	14.1	2
111	44	2	4	5	1	2	6	8	51.6	2
112	76	1	0	4	2	6	0	6	63.3	2
113	58	2	0	3	1	48	52	100	100	2
114	75	1	10	4	2	20	8	28	100	3
115	59	1	7	4	1	0	0	0	50.4	2
116	26	1	6	4	1	4	6	10	62.5	2
117	57	2	11	2	1	14	2	16	35.4	3
118	30	2	1	4	1	24	14	38	17.5	2
119	38	2	11	4	1	0	0	0	38.75	2
120	45	2	0	4	1	24	32	56	85	2
121	76	1	10	3	2	4	0	4	11.6	2
122	26	1	3	4	1	12	0	12	2.9	2
123	74	2	0	2	2	10	10	20	11	2
124	60	2	10	4	2	44	42	86	93.3	2
125	28	2	3	4	1	12	10	22	100	2
126	51	2	2	4	1	2	0	2	57.5	2
127	25	1	2	4	1	48	44	92	100	2
128	26	2	11	4	1	18	14	32	53.7	1
129	22	2	0	4	1	16	8	24	89.1	2
130	55	1	7	4	1	16	8	24	37.9	3
131	57	1	11	2	1	12	8	20	47.5	2
132	19	1	0	3	1	0	0	0	21.6	2
133	61	1	11	3	1	16	8	24	77.5	3
134	63	1	11	2	1	48	46	94	98.3	3
135	26	1	3	4	1	22	12	34	51.6	2
136	48	1	8	5	1	8	2	10	41.6	2
137	39	2	2	4	1	8	6	14	35.4	3
138	56	2	0	3	1	24	18	42	38.7	2
139	49	2	11	4	1	20	6	26	42.9	2
140	71	1	10	3	2	0	0	0	43.1	2
141	88	1	10	2	2	0	0	0	11.6	2
142	31	1	6	3	1	36	18	54	100	2
143	23	2	0	4	1	0	0	0	57.5	2
144	18	2	0	3	1	6	6	12	55.5	2
145	24	2	11	3	1	14	14	28	58.7	2
146	27	2	2	4	1	26	14	40	82.5	2
147	52	1	8	5	1	28	20	48	31.6	2
148	27	2	11	4	1	0	0	0	20.4	2
149	25	1	3	4	1	16	8	24	62.5	2
150	90	2	0	1	2	46	20	66	82.08	3
151	40	1	2	4	1	30	38	68	49.15	3
152	64	1	10	2	1	32	38	70	47.5	3
153	46	1	1	4	1	22	22	44	34.9	2
154	30	2	0	2	1	18	24	42	41.2	3
155	27	2	0	4	1	8	12	20	6.6	2
156	62	1	4	4	1	30	36	66	83.3	2
157	27	1	3	4	1	26	32	58	47.5	2
158	38	2	2	4	1	22	12	34	40.3	2
159	23	2	0	4	1	8	10	28	29	2
160	56	2	0	1	1	28	30	58	46.5	2
161	61	2	10	4	1	22	22	44	32.8	2
162	37	2	2	4	1	20	14	34	32.5	1
163	20	2	0	4	1	28	28	56	47.4	3
164	59	2	4	4	1	34	38	72	75.5	2
165	33	1	10	2	1	22	12	34	40	3
166	63	1	7	4	1	28	28	56	54.5	2
167	53	2	0	3	1	18	28	46	48.25	2
168	57	1	1	4	1	32	38	70	92	2
169	25	2	0	3	1	22	12	34	28.3	1
170	31	1	6	2	1	10	10	20	36.6	3
171	45	1	9	3	1	20	24	44	63.7	3
172	59	2	10	1	1	32	36	68	70.8	2
173	63	1	3	4	1	20	24	44	36.9	2
174	60	1	6	3	1	18	28	46	36.9	2
175	35	2	0	1	1	12	12	24	24.9	1
176	61	2	1	3	1	28	30	58	19.9	1
177	55	1	6	2	1	22	22	44	21.65	2
178	56	1	2	4	1	14	22	36	33.2	3
179	40	1	9	3	1	8	12	20	12.5	2
180	33	1	2	4	1	28	26	54	96.9	2
181	70	2	0	2	2	22	14	36	30.4	2
182	71	2	7	3	2	36	32	68	50.8	3
183	71	1	10	1	2	38	42	80	63.3	3
184	70	2	0	3	2	18	14	32	40	2
185	68	1	3	4	2	36	36	72	33.3	2
186	80	2	10	2	2	20	14	34	37.4	3
187	91	1	10	1	2	32	32	64	64	2
188	75	2	0	3	2	14	14	28	39.15	3
189	73	1	3	4	2	36	34	70	65.8	3
190	75	1	4	4	2	18	10	28	27	2
191	77	2	0	2	2	36	38	74	75	3
192	91	1	10	1	2	46	50	96	93.3	3
193	66	2	0	4	2	36	32	68	43.25	2
194	88	2	0	1	2	42	42	84	72.9	2
195	66	2	2	4	2	24	14	38	40.8	2
196	84	1	10	3	2	44	46	90	73.2	3
197	70	1	10	2	2	34	36	70	58.3	3
198	69	1	4	4	2	40	32	72	61.6	3
199	79	1	10	1	2	22	14	36	34.9	2
200	72	1	7	2	2	22	14	36	28.65	2
201	39	1	5	3	1	22	12	34	37.1	3
202	63	1	2	6	1	30	32	62	92.9	3
203	40	2	1	4	1	22	12	34	10.8	2
204	40	2	7	4	1	46	44	90	86.7	2
205	58	1	4	4	1	8	12	20	3.8	3
206	24	1	6	3	1	30	34	66	33.3	2
207	43	2	7	4	1	12	12	24	30.4	2
208	54	2	2	4	1	8	12	20	68.8	2
209	55	1	5	3	1	8	12	20	20.4	2
210	57	2	10	4	1	22	14	34	15.4	3
211	20	1	0	4	1	30	34	66	7.5	3
212	55	2	10	4	1	22	14	34	3.8	2
213	27	1	5	3	1	26	26	54	45.4	2
214	35	2	3	4	1	20	24	44	50.8	2
215	76	2	10	5	2	42	42	84	42.1	2
216	87	1	10	3	2	38	42	80	100	3
217	91	1	10	3	2	40	42	82	49.6	2
218	67	2	0	1	2	38	42	80	4.6	3
219	84	1	10	3	2	40	34	74	75.5	3
220	71	1	10	3	2	24	26	50	55	3
221	67	2	0	3	2	40	34	74	100	3
222	81	1	10	2	2	42	42	84	62.5	3
223	67	2	0	3	2	38	42	80	40.8	2
224	79	1	10	3	2	42	42	84	10	3
225	85	1	10	3	2	32	32	64	85	3
226	77	1	11	3	2	30	24	54	74.6	3
227	69	2	0	3	2	38	36	74	65.8	3
228	77	2	0	2	2	40	34	74	3.75	3
229	57	1	10	3	1	20	20	40	49.6	2
230	21	1	0	4	1	44	52	96	52.1	2
231	60	1	10	4	1	30	36	66	81.3	2
232	20	2	0	4	1	8	8	16	99.2	3
233	51	1	0	3	1	48	48	96	47.9	3
234	36	1	4	3	1	42	36	78	100	2
235	37	2	0	3	1	40	32	72	83.8	2
236	18	1	0	1	1	44	28	72	100	2
237	20	2	0	3	1	24	36	60	73.2	2
238	50	1	10	4	1	28	24	52	61.3	2
239	20	1	5	3	1	44	46	92	97.9	2
240	28	2	0	1	1	30	16	46	74.2	2
241	20	1	11	3	1	6	2	8	17.9	1
242	48	1	11	3	1	40	30	70	40.4	2
243	24	2	2	4	1	6	10	16	42.8	2
244	21	1	11	3	1	22	28	50	58.8	3
245	66	1	10	4	2	44	20	64	75.3	3
246	67	1	11	2	2	22	26	48	17.5	3
247	67	1	11	4	2	48	40	88	95.8	3
248	70	1	11	3	2	30	28	58	100	2
249	74	1	10	3	2	38	26	64	36.7	1
250	65	2	0	3	2	46	46	92	97.9	2
251	70	1	10	4	2	18	2	20	51.2	2
252	23	2	0	4	1	4	2	6	20	3
253	20	2	0	4	1	6	6	12	7	3
254	53	1	3	4	1	10	6	16	54	3
255	33	1	11	4	1	44	48	92	55	3
256	56	2	2	5	1	0	2	2	47.9	2
257	50	2	0	3	1	48	52	100	70.41	2
258	21	1	0	4	2	0	0	0	40	2
259	80	2	0	2	2	32	10	42	58.3	2
260	66	2	0	3	2	28	8	36	14.1	2
261	44	2	4	5	1	2	6	8	51.6	2
262	76	1	0	4	2	6	0	6	63.3	2
263	58	2	0	3	1	48	52	100	100	2
264	75	1	10	4	2	20	8	28	100	3
265	59	1	7	4	1	0	0	0	50.4	2
266	26	1	6	4	1	4	6	10	62.5	2
267	57	2	11	2	1	14	2	16	35.4	3
268	30	2	1	4	1	24	14	38	17.5	2
269	38	2	11	4	1	0	0	0	38.75	2
270	45	2	0	4	1	24	32	56	85	2
271	76	1	10	3	2	4	0	4	11.6	2
272	26	1	3	4	1	12	0	12	2.9	2
273	74	2	0	2	2	10	10	20	11	2
274	60	2	10	4	2	44	42	86	93.3	2
275	28	2	3	4	1	12	10	22	100	2
276	51	2	2	4	1	2	0	2	57.5	2
277	25	1	2	4	1	48	44	92	100	2
278	26	2	11	4	1	18	14	32	53.7	1
279	22	2	0	4	1	16	8	24	89.1	2
280	55	1	7	4	1	16	8	24	37.9	3
281	57	1	11	2	1	12	8	20	47.5	2
282	19	1	0	3	1	0	0	0	21.6	2
283	61	1	11	3	1	16	8	24	77.5	3
284	63	1	11	2	1	48	46	94	98.3	3
285	26	1	3	4	1	22	12	34	51.6	2
286	48	1	8	5	1	8	2	10	41.6	2
287	39	2	2	4	1	8	6	14	35.4	3
288	56	2	0	3	1	24	18	42	38.7	2
289	49	2	11	4	1	20	6	26	42.9	2
290	71	1	10	3	2	0	0	0	43.1	2
291	88	1	10	2	2	0	0	0	11.6	2
292	31	1	6	3	1	36	18	54	100	2
293	23	2	0	4	1	0	0	0	57.5	2
294	18	2	0	3	1	6	6	12	55.5	2
295	24	2	11	3	1	14	14	28	58.7	2
296	27	2	2	4	1	26	14	40	82.5	2
297	52	1	8	5	1	28	20	48	31.6	2
298	27	2	11	4	1	0	0	0	20.4	2
299	25	1	3	4	1	16	8	24	62.5	2
300	90	2	0	1	2	46	20	66	82.08	3
